# Supplementary material for: Synergistic Antitumor Activity of Talazoparib and Temozolomide in Malignant Rhabdoid Tumors
Source: Cancers (Basel). 2024 May 28;16(11):2041. doi: 10.3390/cancers16112041 (PMC11171327; doi:10.3390/cancers16112041)
Supplement: Supplementary file 1 [file cancers-16-02041-s001.zip]

Archive with 2 entries (2 files):
- cancers-3003518-File S1.pdf
- cancers-3003518-supplementary.pdf
